# Supplementary material for: Copper Pyrithione Induces Hepatopancreatic Apoptosis and Metabolic Disruption in Litopenaeus vannamei: Integrated Transcriptomic, Metabolomic, and Histopathological Analysis
Source: Animals (Basel). 2025 Jul 18;15(14):2134. doi: 10.3390/ani15142134 (PMC12291759; doi:10.3390/ani15142134)
Supplement: Supplementary file 1 [file animals-15-02134-s001.zip]

Archive with 1 entries (1 files):
- animals-3726569-supplementary.pdf
